# Supplementary material for: Soft Wearable Piezoresistive Sensors Based on Natural Rubber Fabricated with a Customized Vat-Based Additive Manufacturing Process
Source: Polymers (Basel). 2023 May 22;15(10):2410. doi: 10.3390/polym15102410 (PMC10220999; doi:10.3390/polym15102410)
Supplement: Supplementary file 1 [file polymers-15-02410-s001.zip]

Archive with 1 entries (1 files):
- polymers-2373951-supplementary.pdf
